# Supplementary material for: Novel Z-DNA binding domains in giant viruses
Source: J Biol Chem. 2024 Jun 27;300(8):107504. doi: 10.1016/j.jbc.2024.107504 (PMC11298590; doi:10.1016/j.jbc.2024.107504)
Supplement: S6.xlsx [file mmc4.xlsx]

## Sheet: Feuil1
Name	Sequence	Uniprot-ID	NCBI-ID	IMG ID
>Zα-Like-Lapidilactobacillus dextrinicus	NAQERVLERLKKLCNDGKTVTAQQLAEDLKISRQNVSHYLNELLKKQLVQKQNTRPVLWMISSNK	A0A0R2BT23	KRM78627.1
>Zα-Like-Lactobacillus pasteurii	DIAKNRVLSELTDLPDPITTSQLAEKLNLSRSVVSHYLNELLLEKKVVKQDGRPVLWSVQAAASKKASA	I7LDC0	CCI84763.1
>Zα-Like-Lactobacillus johnsonii	DKGKNNVLTYLNMLSHDHALTTAQLADSLNLSRSVVSHYLNELFREEKIQKIAGRPVKWTKKGSM		WP_135352125.1
>Zα-Like-Lactiplantibacillus plantarum	MVKAKYRVLDVLKQLVADNETNISTEMVATAAKITRGVTSAYLSQLHKEGLVRKYGTKPVYWKLQRRT		WP_072558057.1
>Zα-Like-Lacticaseibacillus rhamnosus	MNAIDKLYVAIVRQFPNERITTNQAAEAVGLTRGVTSSYLSKLERAGKLLKTGSRPVYWQVKHEH		WP_049170607.1
>Zα-Like-Sporolactobacillus terrae	KAQDRVYEALVHVGNDGVTAAQLAKKLELSRPVVSHYLNGLLKEERAAKKGTKPVYWTAIAER	A0A410D6N9	QAA24736.1
>Zα-Actinia tenebrosa	SNLELNXLQKSIVEVMTQYNRPLTTLEISKAIGLTTKRDVNSALYAMERAGMIQRVKYQPPVWSLKSRK	A0A6P8I5K1	XP_031562681.1
>Zα-Acropora digitifera	SDDVPLDRGEKRIFELLRNNGPLVAGDIATLGVDTEDRVNHCLFTLYKRGLVEISRSSPPLYAVSDSF		XP_015761617.1
>Zα-Symbiodinium microadriaticum	YNAVNMDYETSILCYVREKLVVTTKQIADHFEVPKKAVNRILYEMEEFGAVHSIIQSPPTWVSTDES	A0A1Q9EVY1	OLQ11614.1
>Zα1-Cladocopium goreaui	GTSVEDQSLKQRILEYLKATGDWVPLSTIVKVSKKWGATKKKDVNRCLYALKDQGLVELITTENANPQWKALAPG		CAI3990775.1
>Zα2-Cladocopium goreaui	KGGVDVDPTEKIMDYFRRTAGTESTSLAIAKAVIGKDGTASNVNRFLYSLKNKGQIELKKKDGKPYWKLAGVQ		CAI3990775.1
>Zα-Micromonas pusilla	AAPGAPVPEDKLLAALQLKGDDGATAKELAGFLKIGKSEVNKALYRLQSSGRVRSDGAGGGAPTWRVGSSS	A0A7S0NN32	CAD8523934.1
>Zα-Micromonas commoda	VPEDKLLAALTLKGDDGATAKELAGFLKMGKSEVNKALYRLQSSGRVRSDGAGGGAPTWRVGSSS	C1EGI3	XP_002505874.1
>Zα-Ostreococcus tauri	ATPPSPAVAESRVLAALRALGEDGGCAKTIAEFLKRDKGAVNKILYAAKGRGLARCAESERGAPRWFIADGC	A0A1Y5HY20	OUS42158.1
>Zα-Pycnococcus provasolii	SSSSTTPEETIVLSAISDGMPRKAQEIAKATKLEKKVVNSILYKLASRGLAVKHEDFTWTAKGAP	A0A7R9XPU5	CAD8219112.1
>Zα-IMGM3300010938_BIN801	ASDADLETKIQHALQTAVHPLPAKDICKLLGSSVHRSDVNRVLYSLLKRSQVVKNEGTPPTWGVNLAAS			3300010938
>Zα-GCA_003814225-1-Solumvirus1	ADLKAKDENKGKVVKYLEEKGATLTTKLVTDLKIEKSELNALLYEMEKLKIASKTAEPNGTKPTWSLVKSTSKQEVIH		GCA003814225.1
>Zα-IMGM3300006467_BIN4	ATMTSLQTRIETTLADSKMTARALAKTLGTSKTEVNRLLYQMDTVAKVQDGPPPVWTLKTPAA			3300006467
>Zα-IMGM3300014493_BIN257	SEELTAKIVAALKTKPQTARNLVSSLKEAKSAINSILYALQKKGILQKDDSTAPVWSIVDQDG			3300014493
>Zα1-GVMAG-M-3300005987-15	SAPPILDDDTVFQAVTAQPQSAIQIAKKLLGEHAHQKSVNPALYRMAATGRISSDARNPPNWFLPPLLT		Schulz et al 2020	3300005987
>Zα2-GVMAG-M-3300005987-15	EQGVLAFIATHPGAKPNEVAKQFGCIRSQANNVLYKLQKGGLVERTVNDKGSDPHWYLKGT		Schulz et al 2020	3300005987
>Zα-IMGM3300021083_BIN1	HKMDIQNPDKNLVTFIEKVLSNGQSLTSKDILKAARGLQEYNKDYTYVKKDINRTLYQLSTSGEVIKINGVPPTWKLTKAS			3300021083
>Zα-GVMAG-M-3300020182-33	ELETQVCTILKSFSAGYTSTQILEELSSSYEVQPGKLAVNQVLYAMKEKGGTTCTNDAPPIWQLPHSK			3300020182
>Zα-IMGM3300019458_BIN240	MASPWSKVEAREKVEEVFRSHDYPISAVWIANKTEMTKKDVNGMLYQMLKEGAVEKLEEMSPVLWRLTDT			3300019458
>Zα-IMGM3300042450_BIN843	TPSITPSITDPILTILSESGSMSAKDILKKLKIEYPDITKKDVNSNLYKMLGKKLVSKDASACPMWTSA			3300042450
>Zα-IMGM3300042541_BIN490	TPSITPSITPSITPSITDPILTILSESGSMSAKDILKKLKIEYPDITKKDVNSNLYKMLGKKLVSKDASACPMWTSA			3300042541
>Zα-IMGM3300037467_BIN618	SSGDKAKVVDYLKGKDDWVPTLDIAKEIKGKKASTKDINPLLYAMKDEGLLEKMAEANGSKPRWRLIQKE			3300037467
>Zα-GVMAG-M-3300014838-63	QPSIEISEAQIMQHLPHSQAYAINTTDIVKKILGGKKWEQGLKSIVNKHLYALEKKKEVAKIDGTPPLWYRVATI		Schulz et al 2020	3300014838
>Zα-IMGM3300023174_BIN273	EEPLTEYLSKSPATARELVKHFSENKNLLNPKFFSHGTILTRHVVNSCLYYLLHKKRVNKSDTTPPVWTVNTD			3300023174
>Zα-IMGM3300009183_BIN399	KICKNGSQNQGMSAKDILKKLKVDYPEITKKDVNSNLYKLLGKKAVKKDTSACPIWTMI			3300009183
>Zα-GVMAG-M-3300021079-18	NTELAEQIVGALASNPQTARDLVRIFKGSNKTAINSVLYALQKDGVVEKDDSTAPVWSVAEVTI		Schulz et al 2020	3300021079
>Zα1-GVMAG-S-1025707-429	MASTLRDELLNVLYSVDQIPKRELFSKFPTLTSKEINSELYTLLKQGKVKKIQDVPPIWALNATP		Schulz et al 2020	1025707
>Zα2-GVMAG-S-1025707-429	NDDFADQIYEFILEQGAVELKKIAQHFKADKTAINKILYNTLAKQGKVKKIQDGPPVWTAVEDE		Schulz et al 2020	1025707
>Zα1-IMGM3300010938_BIN245	MAELEQRILTLLSSSVVDPITRQPKADGPIRPPMKTIDIAKELFGTNGESKMVNPTLYGLEKKGLLVKIADEGGKNPRWTVAKPG			3300010938
>Zα2-IMGM3300010938_BIN245	KLSDEEAKARILEVLRNSSDPVPTLTISRALYGPKATRKMVNSQLYSLLSKNLVSKSSNPDGTNPHWSLVQAP			3300010938
>Zα-IMGM3300008255_BIN298	MDEVQNKILEYLLECDEEVPTLQISKHVFGDKATKKMVNKYLYALEKEGSVVKSSEENGTKPKWRIVKND			3300008255
>Zα-Pithovirus-LCPAC304	MESLLNLIVTYLSDKTEPVPTLQIAKYVLGSKATKKMVNPSLYTLQKLGKVRKIAEENGGNPRWILTK		QBK91694.1
>Zα-Pithovirus-LCPAC401	ELMLDENKENIHRLILNYLEEEEAIDEDSAKSPQSIARYIFGKKATKKIVNPYLYSMLANGAINKVTEEDMKRPRWYLVD		QBK92730.1
>Zα-Pithovirus-LCPAC403	MADPSIPGRILTYLNDKGAESKSKGVPPQDVAQHIFGNNAKKKQINPYLYTMLNNGTLSKTCDKDLKRPRWYIA		QBK93037.1
>Zα-Pithovirus-LCPAC404	NNIMSDDVAIRPLEIAHYVFGSGATKKSINPILYSLLTDRKISKVSESNSKRPRWYLLS		QBK93574.1
>Zα-Pithovirus LCPAC406	KLNEDKENVHQWILNYLEDKEAIDEYSAISPLSIAKHVFGKKATKKTVNSYLYTMKGDGKVNKITEEHMKRPRWYLSG		QBK93826.1
>Zα-Marseille-virus-CAH6421103.1	MQANAEDAEIERAVLAWFPGASGGASALELTRSVAGCRVHKTDMNRVLYALEKRGVLHRDGKTPPRWTLATTAA		CAH6421103.1
